# Supplementary material for: Induction and Suspension Culture of Panax japonicus Callus Tissue for the Production of Secondary Metabolic Active Substances
Source: Plants (Basel). 2024 Sep 4;13(17):2480. doi: 10.3390/plants13172480 (PMC11396918; doi:10.3390/plants13172480)
Supplement: Supplementary file 1 [file plants-13-02480-s001.zip]

Archive with 1 entries (1 files):
- plants-3129180-supplementary.pdf
